# Supplementary material for: CHR729 Is a CHD3 Protein That Controls Seedling Development in Rice
Source: PLoS One. 2015 Sep 23;10(9):e0138934. doi: 10.1371/journal.pone.0138934 (PMC4580627; doi:10.1371/journal.pone.0138934)
Supplement: S1 Table — (XLSX) [file pone.0138934.s002.xlsx]

## Sheet: Table S1
Table S1 Differential expressed genes in t483
Gene_ID	log2.Fold-Change	p-value	Description
OS05G0384300	5.9388	8.4022e-32	catalytic domain containing protein
OS04G0486950	5.9161	1.9739e-22	Malate synthase
OS04G0489600	5.8294	4.6616e-77	Helix-loop-helix DNA-binding domain containing protein
OS04G0688500	5.5079	1.9151e-46	Cationic peroxidase
OS02G0176000	5.4878	9.4765e-24	Zinc finger, B-box domain containing protein
OS06G0521500	5.2386	1.4256e-27	Putative peroxidase
OS07G0129300	5.1327	8.6448e-43	Pathogenesis-related protein 1
OS01G0713200	5.1248	1.6436e-115	Glucan endo-1,3-beta-glucosidase
OS06G0493100	5.101	1.7164e-33	Conserved hypothetical protein
OS01G0731100	4.9796	1.6811e-18	Pathogen-related protein
OS06G0543601	4.9304	6.1913e-12	Conserved hypothetical protein
OS01G0963000	4.8752	4.9378e-95	Cationic peroxidase
OS07G0542600	4.8585	7.0268e-34	receptor-like protein kinase
OS10G0491400	4.6559	9.4302e-09	Conserved hypothetical protein
OS03G0739700	4.5266	3.6431e-09	UPF0114 domain containing protein
OS08G0203400	4.4836	7.0134e-227	LRR receptor-like serine/threonine-protein kinase
OS01G0326300	4.4675	9.468e-59	Haem peroxidase, plant/fungal/bacterial family protein
OS07G0683200	4.4622	4.4791e-15	NAC transcription factor
OS07G0539100	4.4225	9.4472e-29	Putative beta-1,3-glucanase
OS01G0141000	4.3987	3.1385e-175	AP2/ERF and B3 domain-containing protein
OS06G0579100	4.3778	8.1604e-28	Hypothetical protein
OS11G0229500	4.3519	4.5586e-11	NBS-LRR protein
OS10G0409400	4.3409	1.8179e-66	BURP domain-containing protein
OS04G0468600	4.2118	7.9349e-51	Heavy metal transport/detoxification protein domain containing protein
OS08G0189900	4.1767	1.2853e-20	Germin-like protein
OS11G0127600	4.1753	2.0143e-06	NAC domain-containing protein
OS01G0326100	4.1753	8.527e-10	Non-protein coding transcript
OS05G0166300	4.0948	3.5652e-13	serine/threonine-protein kinase
OS10G0576600	3.9882	9.9219e-45	Tetratricopeptide-like helical domain containing protein
OS07G0539900	3.9763	1.7606e-71	Glucan endo-1,3-beta-glucosidase
OS04G0688100	3.9332	4.8614e-122	Peroxidase 2
OS03G0314500	3.9189	1.91e-05	Six-bladed beta-propeller, TolB-like domain containing protein.
OS02G0111600	3.9028	1.8939e-11	Wall-associated receptor kinase
OS11G0173366	3.8724	5.9541e-06	LRR receptor-like serine/threonine-protein kinase
OS04G0444300	3.7263	5.4276e-06	Conserved hypothetical protein
OS12G0431100	3.7148	1.5608e-10	ATPase, AAA-type, core domain containing protein
OS08G0508800	3.7136	3.1813e-59	Lipoxygenase 7
OS03G0841600	3.6966	2.6767e-05	UDP-glucuronosyl/UDP-glucosyltransferase family protein
OS04G0154800	3.6939	5.3485e-07	DUF594 family protein
OS10G0419400	3.6845	1.6521e-12	1,2-dihydroxy-3-keto-5-methylthiopentene dioxygenase 1
OS09G0417800	3.6559	4.4486e-10	WRKY transcription factor 62
OS09G0353200	3.6559	0.00013366	Similar to OsD305
OS07G0537500	3.6357	3.6731e-14	Serine/threonine protein kinase-related domain containing protein
OS12G0629700	3.6103	3.2245e-09	Thaumatin-like protein precursor
OS08G0452900	3.5815	4.4862e-30	Chaperone protein dnaJ
OS04G0419900	3.5277	2.1054e-15	Serine/threonine-protein kinase
OS04G0674700	3.5266	9.7532e-05	Similar to AMP-binding protein
OS02G0582600	3.5146	1.3996e-08	Putative uncharacterized protein
OS01G0940700	3.4707	2.1256e-27	Glucan endo-1,3-beta-glucosidase
OS05G0136900	3.4556	1.0317e-25	Transferase family protein
OS07G0537600	3.4236	3.9878e-07	Serine/threonine kinase receptor-like protein
OS12G0528801	3.412	2.7185e-05	Hypothetical gene
OS11G0156300	3.3605	4.1651e-05	DUF623 plant domain containing protein.
OS04G0365100	3.3539	2.3837e-06	Wall-associated receptor kinase
OS11G0513900	3.3489	0.00012138	Conserved hypothetical protein
OS01G0660200	3.2933	3.7872e-28	Acidic endochitinase
OS07G0617000	3.292	2.9935e-47	Ethylene-responsive transcription factor
OS07G0686300	3.2918	1.5013e-11	Zinc finger, RING/FYVE/PHD-type domain containing protein
OS10G0570200	3.2515	9.7737e-05	Similar to RIR1b protein precursor
OS06G0108500	3.2373	0.00010873	MADS-box transcription factor AGL1
OS07G0575900	3.2271	4.0164e-09	DUF946, plant family protein
OS05G0451300	3.2215	5.1354e-05	Conserved hypothetical protein
OS01G0511000	3.2085	3.4761e-27	LOB domain-containing protein
OS03G0664800	3.182	1.9027e-08	Acetyltransferase, GNAT family protein
OS06G0218900	3.1753	8.3811e-10	predicted protein
OS10G0132300	3.1722	4.4184e-09	Jacalin-like lectin domain containing protein
OS01G0734800	3.1671	5.6939e-17	Anthocyanidin 5,3-O-glucosyltransferase
OS03G0132900	3.1641	7.6105e-14	Chitinase 11
OS10G0127900	3.1413	6.2394e-17	F-box domain containing protein
OS03G0183000	3.1071	6.274e-22	Ethylene-responsive transcription factor
OS01G0137700	3.0709	7.6392e-12	Uncharacterized protein
OS10G0178500	3.0544	2.6917e-12	Cytokinin-O-glucosyltransferase 3
OS01G0564300	3.0542	1.6512e-25	Peptidyl-prolyl cis-trans isomerase
OS06G0264500	3.0414	1.7262e-22	Nitrite transporter
OS09G0356800	3.0174	5.6289e-30	LRR receptor-like serine/threonine-protein kinase
OS01G0137800	3.0173	4.7614e-42	Non-protein coding transcript
OS07G0241500	3.0121	7.0772e-09	Putative UDP-glucosyltransferase
OS06G0591200	3.0084	3.1527e-11	Conserved hypothetical protein
OS07G0538200	2.9761	0.00016159	Serine/threonine protein kinase-related domain containing protein
OS07G0251200	2.9751	2.1007e-05	Non-protein coding transcript
OS01G0672100	2.9714	8.4526e-05	NAC domain-containing protein
OS07G0635300	2.9611	1.227e-05	Cytochrome P450
OS07G0538400	2.9571	1.2938e-09	Cysteine-rich receptor-like protein kinase133
OS01G0130900	2.9502	3.0106e-21	Conserved hypothetical protein
OS04G0580001	2.9189	0.00012825	Hypothetical gene
OS11G0247000	2.912	1.2667e-07	Expressed protein
OS08G0539700	2.9071	1.7697e-30	Putative disease resistance RPP13-like protein
OS02G0579000	2.8988	1.1993e-05	NAC domain-containing protein
OS02G0603600	2.8969	4.0782e-13	Transcription factor
OS07G0542400	2.8734	5.0799e-19	Cysteine-rich receptor-like protein kinase
OS01G0695800	2.8514	1.0547e-05	Multidrug resistance protein 1 homolog
OS03G0790700	2.8258	2.4559e-05	Probable aldehyde oxidase 3
OS04G0452700	2.8254	1.9689e-18	Sugar transport protein
OS04G0401700	2.7905	1.0321e-15	Potassium transporter
OS03G0297600	2.7853	2.8465e-69	Abscisic acid receptor
OS06G0605900	2.7611	2.1521e-62	Leucine-rich repeat, cysteine-containing subtype containing protein
OS06G0551800	2.749	1.7004e-05	serine/threonine-protein kinase
OS04G0556500	2.749	2.3516e-07	Similar to Cis-zeatin O-glucosyltransferase 1
OS02G0527600	2.7278	9.8655e-47	Serine/threonine-protein kinase
OS09G0286600	2.7254	9.7189e-39	Ethylene-responsive transcription factor
OS04G0652700	2.7135	3.7537e-26	Endonuclease 4
OS03G0183200	2.7126	7.0836e-55	Conserved hypothetical protein
OS12G0556500	2.6858	6.5476e-09	Calmodulin-binding protein
OS12G0527700	2.6798	1.6742e-06	Serine/threonine protein kinase-related domain containing protein
OS04G0127200	2.6608	4.7373e-34	Subtilisin-like protease
OS07G0471300	2.6559	2.671e-09	Protein argonaute
OS06G0710300	2.6544	1.6122e-52	UCP022348 domain containing
OS01G0670100	2.6481	4.9922e-09	Serine/threonine-protein kinase
OS03G0405500	2.6468	2.6773e-12	Probable nucleoredoxin 1-1
OS12G0186600	2.6365	1.9312e-05	Beta tubulin, autoregulation binding site domain containing protein
OS01G0892500	2.6209	2.1679e-06	Putative pectinacetylesterase; Uncharacterized protein
OS11G0559600	2.613	2.3929e-06	Hypothetical protein
OS08G0203100	2.6061	7.7684e-12	LRR receptor-like serine/threonine-protein kinase
OS03G0327800	2.6015	6.9537e-05	NAC transcription factor
OS04G0474900	2.5953	1.3003e-19	Beta-glucosidase
OS08G0203150	2.5951	1.8531e-05	LRR receptor-like serine/threonine-protein kinase
OS04G0611400	2.5933	3.5606e-32	Vacuolar-sorting receptor
OS01G0392600	2.5794	2.3245e-18	Conserved hypothetical protein
OS01G0940800	2.5611	1.1648e-17	Glucan endo-1,3-beta-glucosidase
OS01G0259933	2.5442	0.0001786	Non-protein coding transcript
OS01G0508500	2.5243	4.5551e-06	Putative uncharacterized protein
OS08G0560000	2.5128	8.1343e-27	Feruloyl CoA ortho-hydroxylase 2
OS01G0687400	2.5006	3.9789e-21	Putative chitinase
OS02G0614966	2.4802	1.1491e-05	LRR receptor-like serine/threonine-protein kinase
OS06G0202600	2.4715	1.2665e-05	Putative uncharacterized protein
OS06G0323100	2.4664	9.0064e-06	SAM dependent carboxyl methyltransferase family protein
OS09G0447300	2.4547	7.3679e-05	Cytochrome P450 family protein
OS06G0470350	2.4174	7.3864e-06	Hypothetical gene
OS07G0106200	2.4146	4.8953e-42	Sugar transport protein
OS11G0625900	2.4035	1.2595e-05	Leucine Rich Repeat family protein
OS02G0533800	2.3922	7.6124e-173	Hypothetical conserved gene
OS03G0802500	2.3832	4.7013e-05	ATPase, AAA-type, core domain containing protein
OS04G0469300	2.3605	1.6807e-09	hypothetical protein
OS05G0486100	2.341	2.2774e-11	leucine-rich repeat receptor-like protein kinase
OS07G0543500	2.3222	2.8048e-07	Armadillo-like helical domain containing protein
OS05G0149400	2.3083	1.0205e-10	1-aminocyclopropane-1-carboxylate oxidase
OS09G0434500	2.3026	8.6249e-242	Ethylene-responsive transcription factor
OS03G0806600	2.3007	1.3057e-11	Conserved hypothetical protein
OS12G0628600	2.2957	1.2099e-47	Thaumatin-like protein
OS05G0171900	2.2876	2.1384e-09	Glyoxalase/bleomycin resistance protein
OS04G0115700	2.2804	9.5067e-06	Hypothetical protein
OS08G0465700	2.2726	4.7685e-25	Cytochrome P450 family protein
OS06G0726200	2.2526	1.9016e-11	Chitinase 1
OS05G0421900	2.2501	3.3357e-26	Gibberellin 20 oxidase 4
OS11G0224900	2.243	2.7428e-05	NB-ARC domain containing protein,
OS02G0163500	2.2398	3.8649e-05	hypothetical protein
OS01G0813800	2.2296	6.3196e-07	Beta-glucosidase
OS06G0221200	2.2238	2.0862e-14	Annexin D1
OS05G0380200	2.2234	2.4245e-10	Non-protein coding transcript
OS03G0382100	2.219	4.4018e-06	3-ketoacyl-CoA synthase
OS05G0181700	2.2185	6.0939e-13	Conserved hypothetical protein
OS02G0532500	2.2179	1.0931e-13	Germin-like protein
OS11G0256900	2.2175	4.9162e-82	SAM dependent carboxyl methyltransferase family protein
OS04G0371000	2.2127	3.2011e-09	Wall-associated receptor kinase
OS10G0558700	2.211	8.1071e-08	Oxidoreductase, 2OG-Fe oxygenase family protein
OS09G0339000	2.2002	3.0605e-17	L-type lectin-domain containing receptor kinase
OS01G0303800	2.1978	1.4458e-10	Universal stress protein A-like protein
OS03G0426350	2.1903	6.7245e-14	Conserved hypothetical protein.
OS11G0618700	2.1747	1.2772e-14	Hypothetical conserved gene
OS04G0173300	2.1705	1.8755e-44	Hypothetical protein
OS04G0635500	2.1691	7.3572e-08	Wound induced protein
OS04G0370900	2.1615	3.015e-42	Wall-associated receptor kinase
OS11G0567800	2.1578	8.9525e-05	LRR receptor-like serine/threonine-protein kinase
OS04G0600200	2.1564	1.3976e-12	Ubiquinol oxidase 1a,
OS09G0471100	2.1467	9.3375e-12	Peroxidase 17
OS01G0192000	2.1413	0.00013861	Zinc finger CCCH domain-containing protein 2
OS05G0495600	2.1388	1.2659e-07	Calcium-transporting ATPase
OS05G0485300	2.114	4.7431e-05	TRAM, LAG1 and CLN8 homology domain containing protein
OS08G0203201	2.1089	2.1865e-06	LRR receptor-like serine/threonine-protein kinase
OS05G0149300	2.1005	0.00015581	1-aminocyclopropane-1-carboxylate oxidase
OS12G0592900	2.0883	6.0944e-14	Hypothetical protein
OS03G0804500	2.0709	1.187e-07	Germin-like protein
OS12G0576700	2.0648	4.66e-21	Inactive purple acid phosphatase
OS03G0179400	2.0629	3.861e-05	Serine/threonine-protein kinase
OS10G0490100	2.048	2.8036e-05	Ripening-related protein
OS03G0225900	2.0335	2.613e-05	Allene oxide synthase
OS04G0390100	2.0267	1.0565e-06	Heavy metal-associated isoprenylated plant protein
OS07G0245100	2.0203	8.9577e-16	Cytosine deaminase
OS11G0565000	1.9988	2.4767e-05	LRR receptor-like serine/threonine-protein kinase
OS07G0631700	1.9988	2.4767e-05	Calcium-binding protein
OS11G0222900	1.9985	4.0439e-06	Disease resistance protein
OS03G0291500	1.9938	2.3846e-74	Asparagine synthetase
OS06G0655500	1.9895	1.8412e-33	F-box protein
OS05G0424300	1.9803	1.0153e-05	Cytochrome P450
OS06G0618700	1.9793	1.5118e-30	VQ domain containing protein.
OS06G0192800	1.9782	3.8615e-07	RING-H2 finger protein
OS10G0180800	1.9614	5.7619e-95	Wall-associated receptor kinase-like 2
OS05G0525900	1.9516	2.0415e-19	Zinc finger CCCH domain-containing protein
OS07G0537900	1.9485	9.7535e-07	Cysteine-rich receptor-like protein kinase
OS04G0482300	1.9454	8.3141e-07	Kelch related domain containing protein
OS10G0114300	1.9381	7.5757e-06	NAD(P)H-dependent oxidoreductase
OS06G0316800	1.9204	7.5027e-21	Glycine-rich protein (Fragment)
OS12G0622900	1.8934	0.00015107	COP9 signalosome complex subunit
OS04G0630800	1.8904	4.2193e-07	Anthocyanidin reductase
OS03G0223301	1.8783	2.4862e-05	Hypothetical protein
OS04G0598800	1.871	1.5282e-05	Wall-associated receptor kinase
OS09G0417600	1.8619	7.9234e-05	WRKY transcription factor
OS12G0222300	1.8598	3.7851e-05	Hypothetical protein
OS01G0389700	1.8465	9.2457e-09	DUF679 family protein
OS04G0565500	1.8463	2.4844e-18	Proton-coupled amino acid transporter
OS03G0848700	1.8399	3.8054e-13	Putative disease resistance protein
OS04G0209300	1.8355	2.4407e-08	ABC transporter C family member
OS04G0249600	1.8304	1.0397e-05	Rhodanese-like domain containing protein
OS04G0616500	1.8298	4.0488e-17	LRR receptor-like serine/threonine-protein kinase
OS06G0225300	1.8215	8.0523e-09	Somatic embryogenesis receptor kinase
OS01G0609900	1.8171	1.907e-10	Pleiotropic drug resistance protein
OS08G0509100	1.8113	1.626e-06	lipoxygenase 8
OS08G0231400	1.8109	2.1475e-271	Germin-like protein
OS01G0213400	1.8043	3.6645e-06	RING-H2 finger protein
OS09G0545300	1.8018	6.9034e-10	Negative regulator of auxin synthesis and transport
OS11G0592100	1.7953	1.7769e-06	Barwin, putative, expressed
OS09G0287000	1.7952	1.0474e-26	Ethylene-responsive transcription factor
OS06G0125200	1.795	2.2916e-09	DUF581 family protein
OS08G0384500	1.792	1.6629e-10	pleiotropic drug resistance protein
OS02G0758000	1.7827	3.2395e-21	heat shock protein
OS10G0469600	1.78	2.2791e-06	Leucine-rich repeat receptor-like protein kinase
OS11G0226933	1.7717	9.9683e-24	Disease resistance protein
OS11G0669100	1.7685	6.1482e-08	Calmodulin binding protein-like family protein
OS05G0369900	1.7546	6.5793e-06	Exo70 exocyst complex subunit domain containing protein
OS12G0610600	1.749	8.4022e-06	NAC domain-containing protein
OS02G0671100	1.7446	4.9891e-07	Cyclin-like F-box domain containing protein
OS11G0649700	1.7435	6.5963e-06	CASP-like protein
OS10G0528100	1.7419	2.5773e-08	glutathione S-transferase
OS03G0270000	1.7301	3.8152e-09	DNA-binding protein
OS12G0516000	1.7208	9.5688e-28	Hypothetical protein
OS01G0268600	1.7181	2.8579e-05	Alpha-glucosidase-lik
OS07G0603800	1.7178	5.1946e-06	Peptide transporter
OS04G0122000	1.7122	7.2081e-10	Receptor-like protein
OS07G0650600	1.7109	1.2137e-46	BLE2 protein
OS01G0130000	1.7026	1.6786e-06	Metal tolerance protein
OS06G0651000	1.6963	5.3753e-13	Dihydroflavonol-4-reductase
OS09G0441400	1.6639	6.339e-14	Elicitor-inducible cytochrome P450
OS03G0772600	1.6598	6.0891e-06	L-type lectin-domain containing receptor kinase
OS08G0484200	1.649	0.00010534	Zinc finger, RING/FYVE/PHD-type domain containing protein
OS08G0351300	1.6358	5.8091e-33	Hypothetical protein
OS01G0551100	1.6203	5.8939e-20	Ribonuclease 3-like protein
OS03G0159100	1.6145	1.5892e-05	Receptor-like protein kinase
OS07G0677200	1.6079	7.4713e-58	Peroxidase 2
OS04G0117900	1.602	2.4435e-10	Amidase
OS04G0684900	1.5953	1.6792e-19	Probable CCR4-associated factor 1 homolog
OS03G0320100	1.5928	1.2708e-06	Alpha-L-arabinofuranosidase
OS03G0749300	1.591	1.4917e-06	Periplasmic beta-glucosidaseSV=2//1.96569e-11
OS01G0975300	1.5875	1.1187e-15	Transcription factor MYB59
OS04G0458300	1.578	5.8579e-06	Aldose 1-epimerase
OS01G0755700	1.5762	0.00011123	Zinc finger, RING/FYVE/PHD-type domain containing protein
OS03G0773300	1.5737	0.00016787	LRR receptor-like serine/threonine-protein kinase
OS04G0509400	1.5697	1.8213e-05	RmlC-like jelly roll fold domain containing protein
OS10G0155500	1.567	1.5847e-06	Aldose 1-epimeras
OS03G0411800	1.5614	4.6702e-12	Zinc transporter
OS04G0546800	1.5491	1.8214e-27	Ethylene-responsive transcription factor
OS11G0227200	1.5274	2.6415e-05	Disease resistance protein
OS10G0208500	1.5264	2.8372e-33	Putative ribonuclease H protein
OS01G0830700	1.5262	2.8719e-08	DUF231, plant domain containing protein
OS09G0248900	1.5221	0.00011606	Isopenicillin N synthase family protein
OS02G0621800	1.5168	5.4831e-05	Long-chain-alcohol oxidase
OS09G0272900	1.5129	1.9728e-18	Disease resistance protein
OS11G0158400	1.5127	2.8625e-10	Digalactosyldiacylglycerol synthase
OS08G0530300	1.4951	1.3282e-06	Exocyst complex component
OS02G0526400	1.4876	2.0194e-18	Chaperone protein ClpD1
OS01G0143900	1.4748	6.1495e-05	Conserved hypothetical protein
OS09G0357400	1.4587	1.1418e-05	Disease resistance protein
OS10G0569400	1.4505	5.0391e-11	RIR1a protein precursor
OS06G0159600	1.4354	4.1334e-05	Heat shock protein
OS08G0197500	1.4291	4.0848e-05	F-box/LRR-repeat protein
OS11G0518900	1.4182	1.279e-11	Putative uncharacterized protein
OS10G0142600	1.4155	1.2944e-07	Wall-associated receptor kinase
OS01G0770700	1.4155	6.0485e-05	Copper transporter 1
OS04G0565400	1.4136	2.9323e-07	Cis-zeatin O-glucosyltransferase
OS02G0611200	1.4085	5.4808e-05	S-adenosylmethionine decarboxylase proenzyme
OS02G0703300	1.4055	1.1052e-05	DUF1218 family protein
OS03G0113500	1.4039	3.6377e-07	Trihelix transcription factor
OS06G0591400	1.3916	1.2124e-06	Conserved hypothetical protein
OS02G0787600	1.3908	0.00011297	Glutamate receptor
OS04G0442000	1.3774	4.4111e-06	Auxin response factor
OS02G0695800	1.3717	2.8434e-06	Oligopeptide transporter
OS02G0134300	1.3669	1.6206e-07	Transcription elongation factor
OS01G0650200	1.3568	1.0189e-07	NAD(P)H-quinone oxidoreductase subunit
OS02G0625000	1.3478	4.2649e-32	Putative cryptochrome 2
OS06G0674000	1.345	3.0482e-06	Hypothetical conserved gene
OS11G0621300	1.3419	2.2892e-10	DUF1399 family protein
OS11G0550500	1.3381	1.2612e-05	Disease resistance protein
OS09G0487900	1.3374	7.8232e-17	Transcription factor Bhlh130
OS08G0127100	1.3203	1.4688e-27	Lysine histidine transporter
OS06G0125800	1.3195	6.6025e-05	Zinc finger, RING/FYVE/PHD-type domain containing protein.
OS05G0110900	1.3181	4.7934e-10	Protein kinase APK1A
OS03G0851800	1.318	9.7379e-07	Pantoate--beta-alanine ligase
OS03G0194900	1.3156	3.3466e-16	Auxin-induced in root cultures protein
OS02G0606800	1.3113	7.3783e-06	Isochorismatase hydrolase-like protein
OS12G0623600	1.3057	6.2914e-05	2-aminoethanethiol dioxygenase
OS12G0277000	1.3044	2.4044e-05	U-box domain-containing protein
OS04G0364800	1.3028	2.8202e-14	Putative ripening-related protein
OS04G0307500	1.3008	1.9008e-07	Wall-associated receptor kinase-like
OS09G0442600	1.2822	5.8795e-09	Putative plastid (P)ppGpp synthase
OS12G0114900	1.28	5.6911e-05	Non-specific lipid-transfer protein
OS03G0273800	1.2784	4.8454e-06	Uncharacterized protein
OS02G0600400	1.2772	0.00017792	Glucose-6-phosphate 1-dehydrogenase
OS10G0462900	1.2731	4.6297e-05	Chaperonin
OS05G0316200	1.2722	2.22e-07	Protein SSUH2 homolog
OS09G0554300	1.2721	2.9625e-05	Uncharacterized transporter
OS04G0451200	1.2669	2.4413e-30	UDP-glycosyltransferase
OS04G0616700	1.2633	7.8561e-32	LRR receptor-like serine/threonine-protein kinase
OS07G0150700	1.2628	5.813e-13	CBL-interacting protein kinase
OS06G0151900	1.2493	3.7398e-06	6-phosphofructokinase
OS09G0530300	1.2473	2.1697e-06	Cytochrome P450
OS06G0166400	1.2359	5.9502e-10	Ethylene-responsive transcription factor
OS11G0570000	1.225	0.0001183	LRR receptor-like serine/threonine-protein kinase
OS03G0429000	1.2203	1.2434e-06	Cysteine proteinase inhibitor
OS01G0134700	1.2133	0.00016077	Calmodulin binding protein-like family protein
OS07G0507000	1.204	3.9913e-14	Protein phosphatase 2C
OS11G0173500	1.2027	1.4278e-10	Leucine-rich repeat, typical subtype domain containing protein
OS01G0823900	1.2015	2.0647e-07	U-box domain-containing protein
OS01G0563000	1.2014	1.0664e-37	Peptidyl-prolyl cis-trans isomerase, FKBP-type domain containing protein
OS11G0146200	1.1886	1.7964e-05	Ankyrin repeat containing protein
OS03G0183300	1.1859	4.1291e-74	Pathogenesis-related transcriptional factor and ERF domain containing protein
OS10G0542900	1.1771	2.5223e-09	Chitinase
OS04G0474800	1.1762	2.5194e-10	Beta-glucosidase
OS09G0412400	1.1757	1.347e-05	Conserved hypothetical protein
OS04G0367000	1.1753	9.2286e-06	Retrovirus-related Pol polyprotein from transposon
OS06G0317200	1.1683	2.671e-08	Putative glycine rich protein
OS08G0260600	1.1675	1.3807e-05	Tetraspanin domain containing protein
OS10G0400100	1.1668	2.341e-10	Probable methionine--tRNA ligase
OS08G0148600	1.1653	2.8884e-05	Endoribonuclease Dicer homolog
OS04G0227500	1.1575	1.0835e-08	DSBA oxidoreductase family protein
OS01G0719100	1.155	4.8558e-14	RING finger and CHY zinc finger domain-containing protein 1
OS03G0323600	1.1413	5.1919e-09	DnaJ domain containing protein
OS11G0182200	1.1397	8.7667e-06	Transferase family protein
OS08G0203300	1.1388	3.3272e-08	LRR receptor-like serine/threonine-protein kinase
OS02G0228300	1.1292	8.8713e-15	Putative CLAVATA1 receptor kinase
OS09G0274900	1.1123	1.4512e-06	Conserved hypothetical protein
OS03G0324300	1.0803	5.2577e-07	ETHYLENE-INSENSITIVE3-like 1 protein
OS05G0481100	1.08	7.7497e-62	LRR receptor-like serine/threonine-protein kinase
OS06G0306300	1.0698	3.2216e-28	Peroxidase 1
OS02G0787300	1.0627	1.4528e-07	Mitogen-activated protein kinase
OS07G0147500	1.0597	4.5031e-82	Putative photosystem II 10 kD polypeptide
OS03G0192500	1.0458	1.4515e-05	Protein phosphatase
OS06G0702700	1.0451	5.995e-05	Putative avrRpt2-induced AIG2 protein
OS06G0647400	1.0432	8.0177e-06	Lysosomal Pro-X carboxypeptidase
OS11G0207200	1.039	3.3768e-14	Mitogen-activated protein kinase
OS04G0169100	1.0294	6.5935e-07	Ethylene receptor-like protein 1.
OS11G0139700	1.029	9.3418e-24	Hypothetical conserved gene
OS07G0124100	1.0249	6.3269e-06	Phytosulfokines
OS11G0115350	1.0192	1.6006e-09	Non-specific lipid-transfer protein
OS05G0322900	1.0191	2.996e-08	WRKY transcription factor
OS03G0264400	1.0163	6.6421e-06	Anthranilate synthase component
OS01G0624500	1.0118	1.7361e-10	Protein SGT1
OS01G0778800	1.011	7.4671e-06	Zinc-metallopeptidase
OS12G0493900	-1.0003	4.1585e-11	Pumilio-family RNA binding repeat containing protein
OS06G0654900	-1.0007	1.1494e-08	CONSTANS-like protein CO6
OS10G0103700	-1.0048	0.00012906	Homeobox-leucine zipper protein
OS08G0485900	-1.0114	7.1334e-07	Haloacid dehalogenase-like hydrolase domain containing protein
OS05G0405000	-1.014	9.9347e-09	Orthophosphate dikinase precursor
OS07G0691200	-1.0142	8.1276e-31	uncharacterized protein
OS06G0503400	-1.0207	1.1422e-09	Reticulon family protein
OS12G0438400	-1.0225	3.6106e-05	Hypothetical protein
OS07G0290200	-1.0254	3.9015e-05	Plant lipid transfer protein/seed storage/trypsin-alpha amylase inhibitor domain containing protein
OS10G0465000	-1.0274	1.5968e-06	WD40 repeat, region domain containing protein
OS03G0131200	-1.037	9.9374e-48	Catalase
OS01G0585300	-1.04	3.1703e-07	DUF1118 family protein
OS10G0536500	-1.0446	1.5146e-30	Peptidase S10, serine carboxypeptidase, active site domain containing protein
OS01G0238500	-1.0477	1.9544e-12	Branched-chain-amino-acid aminotransferase-like protein 3
OS07G0583600	-1.0499	5.3924e-12	Chitin-inducible gibberellin-responsive protein 2
OS02G0731600	-1.0529	2.7322e-06	Uncharacterized protein
OS04G0675400	-1.0536	8.5608e-54	Chaperone protein DnaJ
OS01G0869800	-1.0564	6.3884e-20	Putative photosystem II subunit PsbS
OS04G0612500	-1.0615	1.1007e-10	Prolin rich protein
OS05G0408900	-1.0696	7.4939e-05	1-deoxy-D-xylulose-5-phosphate synthase
OS03G0679800	-1.0748	0.00012264	TPR Domain containing protein.
OS08G0561700	-1.0889	4.3171e-07	Superoxide dismutase
OS01G0730500	-1.0948	5.9212e-06	Chaperone protein DnaJ
OS01G0810300	-1.1019	2.2141e-11	Calmodulin-like protein
OS02G0814000	-1.1022	1.258e-05	Protein of unknown function DUF862
OS06G0476200	-1.1053	3.0389e-44	Putative phosphomannomutase
OS10G0159800	-1.115	1.1629e-06	Alcohol dehydrogenase 2
OS05G0196100	-1.1238	6.3184e-14	ABC transporter C family member
OS12G0183100	-1.1357	2.4271e-25	2-oxoisovalerate dehydrogenase alpha subunit
OS11G0416900	-1.1375	2.0198e-05	ABC transporter G family member
OS07G0569600	-1.151	3.4925e-08	Conserved hypothetical protein.
OS09G0115500	-1.1567	6.7504e-07	CBS domain-containing protein
OS02G0197600	-1.1598	3.9583e-69	Chlorophyll a-b binding protein
OS06G0614400	-1.1681	5.15e-11	Hypothetical conserved gene
OS02G0704000	-1.1882	1.4953e-07	Carotenoid cleavage dioxygenase
OS09G0114500	-1.1904	3.8868e-06	Kinesin-4 protein
OS09G0491708	-1.1927	2.2438e-05	DUF296 domain containing protein
OS11G0209000	-1.1951	1.3403e-11	Glycine rich family protein
OS07G0169600	-1.2012	9.3008e-05	Putative iron deficiency protein Ids3
OS01G0619900	-1.2062	3.1282e-06	DNA binding protein
OS08G0232700	-1.2148	7.7077e-07	Exo70 exocyst complex subunit family protein
OS11G0599200	-1.2183	1.155e-05	UDP-glycosyltransferase
OS07G0619800	-1.2199	1.6271e-05	CDPK-related protein kinase
OS04G0547900	-1.2203	2.3609e-06	Anti-sense to fibroblast growth factor protein GFG family protein
OS05G0202500	-1.2221	1.7786e-22	Hypothetical conserved gene
OS04G0585200	-1.2236	7.3385e-08	Glutamate receptor 3.1
OS04G0282400	-1.232	3.7184e-05	Flowering-promoting factor 1-like protein 4
OS06G0107100	-1.236	3.1738e-06	Uncharacterized membrane protein
OS03G0711100	-1.2436	0.00011105	Zinc finger protein CONSTANS-LIKE 16
OS01G0919600	-1.2467	9.0085e-19	Lysine ketoglutarate reductase trans-splicing related 1-like
OS09G0541000	-1.2475	1.0626e-36	Probable aquaporin PIP2-7
OS08G0451200	-1.2701	1.9557e-11	DUF581 family protein
OS11G0682300	-1.2869	3.6527e-06	Splicing factor U2af large subunit
OS01G0645200	-1.3054	7.3643e-05	Probable sodium/metabolite cotransporter
OS03G0215700	-1.3082	0.0001062	Microtubule-associated protein
OS01G0975900	-1.321	2.3067e-05	Probable aquaporin TIP1-2
OS02G0129300	-1.3212	3.6551e-11	Conserved hypothetical protein.
OS12G0105300	-1.3424	8.6998e-07	Actin-binding FH2 domain containing protein
OS03G0741100	-1.3431	5.7241e-09	Helix-loop-helix DNA-binding domain containing protein
OS01G0128800	-1.345	2.2677e-08	C2 calcium-dependent membrane targeting domain containing protein
OS06G0479200	-1.3468	5.9167e-08	Hypothetical protein
OS07G0680600	-1.3491	1.4155e-08	Putative uncharacterized protein
OS02G0475400	-1.3515	2.5531e-05	Sodium/metabolite cotransporter
OS03G0708500	-1.364	5.2355e-22	Peptidyl-prolyl cis-trans isomerase
OS03G0718800	-1.3657	0.00017024	Cortical cell-delineating protein
OS05G0447700	-1.4132	8.8662e-41	Tetratricopeptide-like helical domain containing protein
OS04G0412500	-1.4186	0.00011319	Conserved hypothetical protein
OS08G0338000	-1.4384	3.0637e-05	Antihaemostatic protein domain containing protein
OS03G0786400	-1.4421	4.1034e-10	Zinc finger, C2H2-like domain containing protein
OS03G0161900	-1.4446	5.8639e-06	Heat stress transcription factor
OS12G0406000	-1.4478	2.3917e-06	Protein kinase
OS10G0548000	-1.4574	4.0376e-07	Hypothetical conserved gene
OS12G0630100	-1.4631	1.1152e-06	Thaumatin-like protein
OS10G0389500	-1.4765	7.6372e-05	Conserved hypothetical protein
OS12G0569500	-1.4866	3.3405e-165	Pathogenesis-related protein 5
OS03G0582000	-1.4867	2.9205e-10	Formiminotransferase-cyclodeaminase
OS03G0118200	-1.4917	1.2425e-06	UDP-galactose/UDP-glucose transporter
OS10G0492900	-1.4924	3.1174e-05	Alpha-galactosidase
OS02G0527200	-1.4961	1.2019e-06	Conserved hypothetical protein
OS07G0142900	-1.5101	4.9912e-37	Aldo/keto reductase family-like protein
OS10G0432200	-1.527	7.8567e-07	ABC transporter E family member
OS02G0764500	-1.5346	2.151e-06	Chlorophyll a-b binding protein
OS10G0503800	-1.5349	6.9674e-20	Remorin, C-terminal region family protein
OS04G0497000	-1.5393	2.4089e-06	NADP-dependent alkenal double bond reductase
OS01G0191200	-1.5534	1.7075e-53	Putative acid phosphatase
OS07G0168300	-1.5597	1.7519e-05	Glutathione S-transferase
OS10G0165400	-1.5635	3.6419e-07	Hypothetical gene
OS05G0116100	-1.565	5.8517e-13	Dehydroascorbate reductase
OS03G0401100	-1.5683	2.6003e-15	serine/threonine-protein kinase
OS01G0123900	-1.5708	6.0759e-53	Bowman-Birk type bran trypsin inhibitor
OS05G0537400	-1.5849	0.00018174	protein phosphatase
OS04G0678700	-1.592	7.9728e-08	Protochlorophyllide reductase
OS01G0332100	-1.6101	4.5797e-21	Putative neutral invertase
OS02G0460200	-1.6159	6.1124e-11	Flowering-promoting factor 1-like protein 3
OS01G0117900	-1.6388	1.4227e-08	Auxin-induced protein
OS04G0494100	-1.6428	3.6936e-06	Chitinase 5
OS09G0535900	-1.6488	3.2887e-13	Similar to Ki1 protein
OS05G0515200	-1.6495	0.00015328	Cytochrome P450
OS02G0674233	-1.6627	2.2004e-09	Hypothetical conserved gene
OS06G0106800	-1.6954	4.3606e-12	Putative polygalacturonase
OS11G0543500	-1.7228	8.5931e-05	Conserved hypothetical protein
OS05G0572000	-1.7307	6.7329e-06	Ethylene-responsive transcription factor
OS07G0413800	-1.7313	8.1218e-15	Conserved hypothetical protein
OS05G0455500	-1.7354	6.9671e-10	Delta-1-pyrroline-5-carboxylate synthase Glutamate 5-kinase Gamma-glutamyl phosphate reductase
OS07G0545800	-1.7517	1.0129e-09	Chitin-inducible gibberellin-responsive protein
OS12G0569700	-1.7635	4.2857e-12	Heat shock cognate 70 kDa protein 2
OS12G0555500	-1.7656	7.954e-22	Probenazole-inducible protein PBZ1
OS02G0644000	-1.7972	2.0234e-05	Vacuolar-processing enzyme beta-isozyme
OS02G0323600	-1.8096	1.8843e-07	Obtusifoliol 14-alpha demethylase
OS01G0583100	-1.8119	4.3006e-07	Probable protein phosphatase
OS04G0244800	-1.8133	1.7106e-14	Heavy metal-associated isoprenylated plant protein
OS06G0498800	-1.8201	3.2554e-07	Putative terminal flower 1
OS01G0597600	-1.8268	1.9072e-06	Vacuolar amino acid transporter
OS08G0249000	-1.8359	4.0002e-05	CONSTANS-like protein
OS01G0227800	-1.8517	6.2129e-06	Cytochrome P450
OS04G0453500	-1.8663	3.4221e-06	Putative ribonuclease H protein
OS07G0628700	-1.8743	1.0793e-60	G-type lectin S-receptor-like serine/threonine-protein kinase
OS01G0606900	-1.9049	3.3937e-13	DnaJ homolog subfamily
OS07G0628900	-1.9122	1.5282e-44	Putative receptor-like protein kinase 4
OS08G0247600	-1.9456	5.8967e-08	LRR receptor-like serine/threonine-protein kinase
OS05G0495700	-1.9852	0.00016479	Probable glycerol-3-phosphate dehydrogenase
OS01G0864500	-1.9879	2.1086e-05	Harpin-induced 1 domain containing protein
OS02G0301500	-1.9955	7.0728e-05	Pre-mRNA-splicing factor ATP-dependent RNA helicas
OS01G0124000	-2.0964	3.4313e-61	Putative Bowman Birk trypsin inhibitor
OS10G0148400	-2.1123	9.8063e-06	Probable peptide/nitrate transporter
OS02G0661100	-2.1285	0.00015414	Trehalose-phosphate phosphatase
OS10G0205700	-2.1676	3.3674e-05	Putative hydroxyproline-rich glycoprotein
OS06G0569500	-2.168	2.7578e-13	Ent-kaurene oxidase 1
OS06G0250600	-2.2021	4.7896e-05	Potassium channel KOR1
OS05G0550300	-2.2129	2.3478e-05	Non-specific lipid-transfer protein
OS10G0187500	-2.2162	7.3588e-05	Receptor-like serine/threonine-protein kinase
OS01G0339500	-2.2324	0.00011311	Conserved hypothetical protein
OS07G0190000	-2.241	8.5539e-11	1-deoxy-D-xylulose-5-phosphate synthase
OS01G0849000	-2.256	1.2267e-07	Putative uncharacterized protein
OS06G0705400	-2.2916	0.00014506	Non-specific lipid-transfer protein
OS04G0650700	-2.2963	1.0058e-05	Isoaspartyl peptidase/L-asparaginase
OS02G0194700	-2.2967	6.1447e-56	Lipoxygenase
OS02G0540700	-2.3438	3.6496e-09	U-box domain-containing protein
OS07G0665200	-2.36	5.5443e-17	Superoxide dismutase
OS02G0640800	-2.3931	1.6742e-40	Short-chain dehydrogenase/reductase protein-like
OS01G0846300	-2.4673	3.1683e-07	protein phosphatase
OS10G0166600	-2.506	2.2122e-10	Geraniol 8-hydroxylase
OS11G0123033	-2.5613	0.00015348	Putative amidase
OS03G0348200	-2.617	2.0832e-15	(S)-beta-bisabolene synthase
OS06G0683300	-2.6314	2.1766e-05	Beta-glucosidase
OS02G0326500	-2.7364	0.00018269	Hypothetical protein
OS02G0571100	-2.7406	7.7392e-13	Ent-copalyl diphosphate synthase 2, CPS2
OS02G0731400	-2.9572	3.9397e-05	Chemocyanin
OS04G0201800	-3.0462	4.6338e-05	Vacuolar amino acid transporter 09
OS03G0843800	-3.1985	9.9997e-07	Probable thiol methyltransferase
OS11G0284300	-3.251	0.00014741	Nitrate transporter
OS03G0708600	-3.443	5.392e-13	DEAD-box ATP-dependent RNA helicase
OS02G0527300	-4.1706	1.1556e-10	Heat stress transcription factor
OS02G0677300	-4.5819	2.5548e-08	Dehydration-responsive element-binding protein
