# Supplementary material for: CHR729 Is a CHD3 Protein That Controls Seedling Development in Rice
Source: PLoS One. 2015 Sep 23;10(9):e0138934. doi: 10.1371/journal.pone.0138934 (PMC4580627; doi:10.1371/journal.pone.0138934)
Supplement: S2 Table — (XLSX) [file pone.0138934.s003.xlsx]

## Sheet: Table S4
Table S4 Transcription factor genes differentially regulated in t483
Gene_ID	log2.Fold-Change	p-value	Description
Up-regulated
OS04G0489600	5.8294	4.6616e-77	Helix-loop-helix DNA-binding domain containing protein
OS02G0176000	5.4878	9.4765e-24	Zinc finger, B-box domain containing protein
OS07G0683200	4.4622	4.4791e-15	NAC transcription factor
OS01G0141000	4.3987	3.1385e-175	AP2/ERF and B3 domain-containing protein
OS11G0127600	4.1753	2.0143e-06	NAC domain-containing protein
OS09G0417800	3.6559	4.4486e-10	WRKY transcription factor 62
OS07G0617000	3.292	2.9935e-47	Ethylene-responsive transcription factor
OS07G0686300	3.2918	1.5013e-11	Zinc finger, RING/FYVE/PHD-type domain containing protein
OS06G0108500	3.2373	0.00010873	MADS-box transcription factor AGL1
OS01G0511000	3.2085	3.4761e-27	LOB domain-containing protein
OS03G0183000	3.1071	6.274e-22	Ethylene-responsive transcription factor
OS01G0672100	2.9714	8.4526e-05	NAC domain-containing protein
OS02G0579000	2.8988	1.1993e-05	NAC domain-containing protein
OS02G0603600	2.8969	4.0782e-13	Transcription factor
OS09G0286600	2.7254	9.7189e-39	Ethylene-responsive transcription factor
OS03G0327800	2.6015	6.9537e-05	NAC transcription factor
OS09G0434500	2.3026	8.6249e-242	Ethylene-responsive transcription factor
OS01G0192000	2.1413	0.00013861	Zinc finger CCCH domain-containing protein 2
OS05G0525900	1.9516	2.0415e-19	Zinc finger CCCH domain-containing protein
OS04G0482300	1.9454	8.3141e-07	Kelch related domain containing protein
OS09G0417600	1.8619	7.9234e-05	WRKY transcription factor
OS09G0287000	1.7952	1.0474e-26	Ethylene-responsive transcription factor
OS12G0610600	1.749	8.4022e-06	NAC domain-containing protein
OS02G0671100	1.7446	4.9891e-07	Cyclin-like F-box domain containing protein
OS03G0270000	1.7301	3.8152e-09	DNA-binding protein
OS08G0484200	1.649	0.00010534	Zinc finger, RING/FYVE/PHD-type domain containing protein
OS01G0975300	1.5875	1.1187e-15	Transcription factor MYB59
OS01G0755700	1.5762	0.00011123	Zinc finger, RING/FYVE/PHD-type domain containing protein
OS04G0546800	1.5491	1.8214e-27	Ethylene-responsive transcription factor
OS03G0113500	1.4039	3.6377e-07	Trihelix transcription factor
OS04G0442000	1.3774	4.4111e-06	Auxin response factor
OS09G0487900	1.3374	7.8232e-17	Transcription factor Bhlh130
OS06G0125800	1.3195	6.6025e-05	Zinc finger, RING/FYVE/PHD-type domain containing protein.
OS06G0166400	1.2359	5.9502e-10	Ethylene-responsive transcription factor
OS03G0183300	1.1859	4.1291e-74	Pathogenesis-related transcriptional factor and ERF domain containing protein
OS01G0719100	1.155	4.8558e-14	RING finger and CHY zinc finger domain-containing protein 1
OS03G0324300	1.0803	5.2577e-07	ETHYLENE-INSENSITIVE3-like 1 protein
OS04G0169100	1.0294	6.5935e-07	Ethylene receptor-like protein 1.
OS05G0322900	1.0191	2.996e-08	WRKY transcription factor
Down-regulated
OS06G0654900	-1.0007	1.1494e-08	CONSTANS-like protein CO6
OS10G0465000	-1.0274	1.5968e-06	WD40 repeat, region domain containing protein
OS04G0282400	-1.232	3.7184e-05	Flowering-promoting factor 1-like protein 4
OS03G0711100	-1.2436	0.00011105	Zinc finger protein CONSTANS-LIKE 16
OS03G0741100	-1.3431	5.7241e-09	Helix-loop-helix DNA-binding domain containing protein
OS03G0786400	-1.4421	4.1034e-10	Zinc finger, C2H2-like domain containing protein
OS03G0161900	-1.4446	5.8639e-06	Heat stress transcription factor
OS02G0460200	-1.6159	6.1124e-11	Flowering-promoting factor 1-like protein 3
OS05G0572000	-1.7307	6.7329e-06	Ethylene-responsive transcription factor
OS06G0498800	-1.8201	3.2554e-07	Putative terminal flower 1
OS08G0249000	-1.8359	4.0002e-05	CONSTANS-like protein
OS02G0527300	-4.1706	1.1556e-10	Heat stress transcription factor
