# Supplementary material for: CHR729 Is a CHD3 Protein That Controls Seedling Development in Rice
Source: PLoS One. 2015 Sep 23;10(9):e0138934. doi: 10.1371/journal.pone.0138934 (PMC4580627; doi:10.1371/journal.pone.0138934)
Supplement: S3 Table — (XLSX) [file pone.0138934.s004.xlsx]

## Sheet: Table S2
Table S2 Genes in GO categories enriched from differentially expressed genes
GO:0006468	protein phosphorylation
Gene_ID	log2.Fold-Change	p-value	Description
OS01G0670100	2.6481	4.9922e-09	Serine/threonine-protein kinase
OS02G0111600	3.9028	1.8939e-11	Wall-associated receptor kinase
OS02G0228300	1.1292	8.8713e-15	Putative CLAVATA1 receptor kinase
OS02G0527600	2.7278	9.8655e-47	Serine/threonine-protein kinase
OS02G0787300	1.0627	1.4528e-07	Mitogen-activated protein kinase
OS03G0159100	1.6145	1.5892e-05	Receptor-like protein kinase
OS03G0179400	2.0629	3.861e-05	Serine/threonine-protein kinase
OS03G0401100	-1.5683	2.6003e-15	serine/threonine-protein kinase
OS03G0772600	1.6598	6.0891e-06	L-type lectin-domain containing receptor kinase
OS03G0773300	1.5737	0.00016787	LRR receptor-like serine/threonine-protein kinase
OS04G0307500	1.3008	1.9008e-07	Wall-associated receptor kinase-like
OS04G0365100	3.3539	2.3837e-06	Wall-associated receptor kinase
OS04G0370900	2.1615	3.015e-42	Wall-associated receptor kinase
OS04G0419900	3.5277	2.1054e-15	Serine/threonine-protein kinase
OS04G0598800	1.871	1.5282e-05	Wall-associated receptor kinase
OS04G0616500	1.8298	4.0488e-17	LRR receptor-like serine/threonine-protein kinase
OS04G0616700	1.2633	7.8561e-32	LRR receptor-like serine/threonine-protein kinase
OS05G0110900	1.3181	4.7934e-10	Protein kinase APK1A
OS05G0166300	4.0948	3.5652e-13	serine/threonine-protein kinase
OS05G0481100	1.08	7.7497e-62	LRR receptor-like serine/threonine-protein kinase
OS05G0486100	2.341	2.2774e-11	leucine-rich repeat receptor-like protein kinase
OS06G0225300	1.8215	8.0523e-09	Somatic embryogenesis receptor kinase
OS06G0551800	2.749	1.7004e-05	serine/threonine-protein kinase
OS07G0150700	1.2628	5.813e-13	CBL-interacting protein kinase
OS07G0537500	3.6357	3.6731e-14	Serine/threonine protein kinase-related domain containing protein
OS07G0537600	3.4236	3.9878e-07	Serine/threonine kinase receptor-like protein
OS07G0537900	1.9485	9.7535e-07	Cysteine-rich receptor-like protein kinase
OS07G0538200	2.9761	0.00016159	Serine/threonine protein kinase-related domain containing protein
OS07G0538400	2.9571	1.2938e-09	Cysteine-rich receptor-like protein kinase133
OS07G0542400	2.8734	5.0799e-19	Cysteine-rich receptor-like protein kinase
OS07G0542600	4.8585	7.0268e-34	Receptor-like protein kinase
OS07G0619800	-1.2199	1.6271e-05	CDPK-related protein kinase
OS07G0628700	-1.8743	1.0793e-60	G-type lectin S-receptor-like serine/threonine-protein kinase
OS07G0628900	-1.9122	1.5282e-44	Putative receptor-like protein kinase 4
OS08G0203150	2.5951	1.8531e-05	Probable LRR receptor-like serine/threonine-protein kinase
OS08G0203300	1.1388	3.3272e-08	LRR receptor-like serine/threonine-protein kinase
OS08G0247600	-1.9456	5.8967e-08	LRR receptor-like serine/threonine-protein kinase
OS09G0339000	2.2002	3.0605e-17	L-type lectin-domain containing receptor kinase
OS09G0353200	3.6559	0.00013366	Similar to OsD305
OS09G0356800	3.0174	5.6289e-30	LRR receptor-like serine/threonine-protein kinase
OS10G0142600	1.4155	1.2944e-07	Wall-associated receptor kinase
OS10G0180800	1.9614	5.7619e-95	Wall-associated receptor kinase-like 2
OS10G0187500	-2.2162	7.3588e-05	Receptor-like serine/threonine-protein kinase
OS11G0173366	3.8724	5.9541e-06	LRR receptor-like serine/threonine-protein kinase
OS11G0207200	1.039	3.3768e-14	Mitogen-activated protein kinase
OS11G0570000	1.225	0.0001183	LRR receptor-like serine/threonine-protein kinase
OS11G0625900	2.4035	1.2595e-05	Leucine Rich Repeat family protein
OS12G0527700	2.6798	1.6742e-06	Serine/threonine protein kinase-related domain containing protein
OS08G0203400	4.4836	7.0134e-227	LRR receptor-like serine/threonine-protein kinase
GO:0055114	oxidation-reduction process
Gene_ID	log2.Fold-Change	p-value	Description
OS01G0227800	-1.8517	6.2129e-06	Cytochrome P450
OS01G0326300	4.4675	9.468e-59	Haem peroxidase, plant/fungal/bacterial family protein
OS01G0332100	-1.6101	4.5797e-21	Putative neutral invertase
OS01G0963000	4.8752	4.9378e-95	Cationic peroxidase
OS02G0194700	-2.2967	6.1447e-56	Lipoxygenase
OS02G0323600	-1.8096	1.8843e-07	Obtusifoliol 14-alpha demethylase
OS02G0600400	1.2772	0.00017792	Glucose-6-phosphate 1-dehydrogenase
OS02G0606800	1.3113	7.3783e-06	Isochorismatase hydrolase-like protein
OS02G0621800	1.5168	5.4831e-05	Long-chain-alcohol oxidase
OS03G0131200	-1.037	9.9374e-48	Catalase
OS03G0194900	1.3156	3.3466e-16	Auxin-induced in root cultures protein
OS03G0215700	-1.3082	0.0001062	Microtubule-associated protein
OS03G0225900	2.0335	2.613e-05	Allene oxide synthase
OS03G0405500	2.6468	2.6773e-12	Probable nucleoredoxin 1-1
OS03G0790700	2.8258	2.4559e-05	Probable aldehyde oxidase 3
OS03G0804500	2.0709	1.187e-07	Germin-like protein
OS04G0390100	2.0267	1.0565e-06	Heavy metal-associated isoprenylated plant protein
OS04G0442000	1.3774	4.4111e-06	Auxin response factor
OS04G0497000	-1.5393	2.4089e-06	NADP-dependent alkenal double bond reductase
OS04G0600200	2.1564	1.3976e-12	Ubiquinol oxidase 1a,
OS04G0630800	1.8904	4.2193e-07	Anthocyanidin reductase
OS04G0678700	-1.592	7.9728e-08	Protochlorophyllide reductase
OS04G0688100	3.9332	4.8614e-122	Peroxidase 2
OS04G0688500	5.5079	1.9151e-46	Cationic peroxidase
OS05G0116100	-1.565	5.8517e-13	Dehydroascorbate reductase
OS05G0149300	2.1005	0.00015581	1-aminocyclopropane-1-carboxylate oxidase
OS05G0149400	2.3083	1.0205e-10	1-aminocyclopropane-1-carboxylate oxidase
OS05G0421900	2.2501	3.3357e-26	Gibberellin 20 oxidase 4
OS05G0424300	1.9803	1.0153e-05	Cytochrome P450
OS05G0495700	-1.9852	0.00016479	Probable glycerol-3-phosphate dehydrogenase
OS05G0515200	-1.6495	0.00015328	Cytochrome P450
OS06G0108500	3.2373	0.00010873	MADS-box transcription factor AGL1
OS06G0306300	1.0698	3.2216e-28	Peroxidase 1
OS06G0521500	5.2386	1.4256e-27	Putative peroxidase
OS06G0569500	-2.168	2.7578e-13	Ent-kaurene oxidase 1
OS06G0591200	3.0084	3.1527e-11	Conserved hypothetical protein
OS06G0647400	1.0432	8.0177e-06	Lysosomal Pro-X carboxypeptidase
OS06G0651000	1.6963	5.3753e-13	Dihydroflavonol-4-reductase
OS07G0150700	1.2628	5.813e-13	CBL-interacting protein kinase
OS07G0169600	-1.2012	9.3008e-05	Putative iron deficiency protein Ids3
OS07G0635300	2.9611	1.227e-05	Cytochrome P450
OS07G0665200	-2.36	5.5443e-17	Superoxide dismutase
OS07G0677200	1.6079	7.4713e-58	Peroxidase 2
OS08G0189900	4.1767	1.2853e-20	Germin-like protein
OS08G0203300	1.1388	3.3272e-08	LRR receptor-like serine/threonine-protein kinase
OS08G0465700	2.2726	4.7685e-25	Cytochrome P450 family protein
OS08G0508800	3.7136	3.1813e-59	Lipoxygenase 7
OS08G0560000	2.5128	8.1343e-27	Feruloyl CoA ortho-hydroxylase 2
OS08G0561700	-1.0889	4.3171e-07	Superoxide dismutase
OS09G0248900	1.5221	0.00011606	Isopenicillin N synthase family protein
OS09G0434500	2.3026	8.6249e-242	Ethylene-responsive transcription factor
OS09G0441400	1.6639	6.339e-14	Elicitor-inducible cytochrome P450
OS09G0447300	2.4547	7.3679e-05	Cytochrome P450 family protein
OS09G0471100	2.1467	9.3375e-12	Peroxidase 17
OS09G0530300	1.2473	2.1697e-06	Cytochrome P450
OS10G0159800	-1.115	1.1629e-06	Alcohol dehydrogenase 2
OS10G0166600	-2.506	2.2122e-10	Geraniol 8-hydroxylase
OS10G0208500	1.5264	2.8372e-33	Putative ribonuclease H protein
OS10G0419400	3.6845	1.6521e-12	1,2-dihydroxy-3-keto-5-methylthiopentene dioxygenase 1
OS10G0558700	2.211	8.1071e-08	Oxidoreductase, 2OG-Fe oxygenase family protein
OS11G0649700	1.7435	6.5963e-06	CASP-like protein
OS12G0623600	1.3057	6.2914e-05	2-aminoethanethiol dioxygenase
GO:0043412	macromolecule modification
Gene_ID	log2.Fold-Change	p-value	Description
OS01G0670100	2.6481	4.9922e-09	Serine/threonine-protein kinase
OS01G0823900	1.2015	2.0647e-07	U-box domain-containing protein
OS02G0111600	3.9028	1.8939e-11	Wall-associated receptor kinase
OS02G0228300	1.1292	8.8713e-15	Putative CLAVATA1 receptor kinase
OS02G0527600	2.7278	9.8655e-47	Serine/threonine-protein kinase
OS02G0540700	-2.3438	3.6496e-09	U-box domain-containing protein
OS02G0603600	2.8969	4.0782e-13	Transcription factor
OS02G0787300	1.0627	1.4528e-07	Mitogen-activated protein kinase
OS03G0159100	1.6145	1.5892e-05	Receptor-like protein kinase
OS03G0179400	2.0629	3.861e-05	Serine/threonine-protein kinase
OS03G0401100	-1.5683	2.6003e-15	serine/threonine-protein kinase
OS03G0772600	1.6598	6.0891e-06	L-type lectin-domain containing receptor kinase
OS03G0773300	1.5737	0.00016787	LRR receptor-like serine/threonine-protein kinase
OS04G0307500	1.3008	1.9008e-07	Wall-associated receptor kinase-like
OS04G0365100	3.3539	2.3837e-06	Wall-associated receptor kinase
OS04G0370900	2.1615	3.015e-42	Wall-associated receptor kinase
OS04G0419900	3.5277	2.1054e-15	Serine/threonine-protein kinase
OS04G0474900	2.5953	1.3003e-19	Beta-glucosidase
OS04G0598800	1.871	1.5282e-05	Wall-associated receptor kinase
OS04G0616500	1.8298	4.0488e-17	LRR receptor-like serine/threonine-protein kinase
OS04G0616700	1.2633	7.8561e-32	LRR receptor-like serine/threonine-protein kinase
OS05G0110900	1.3181	4.7934e-10	Protein kinase APK1A
OS05G0166300	4.0948	3.5652e-13	serine/threonine-protein kinase
OS05G0481100	1.08	7.7497e-62	LRR receptor-like serine/threonine-protein kinase
OS05G0486100	2.341	2.2774e-11	leucine-rich repeat receptor-like protein kinase
OS06G0159600	1.4354	4.1334e-05	Heat shock protein
OS06G0225300	1.8215	8.0523e-09	Somatic embryogenesis receptor kinase
OS06G0551800	2.749	1.7004e-05	serine/threonine-protein kinase
OS07G0150700	1.2628	5.813e-13	CBL-interacting protein kinase
OS07G0537500	3.6357	3.6731e-14	Serine/threonine protein kinase-related domain containing protein
OS07G0537600	3.4236	3.9878e-07	Serine/threonine kinase receptor-like protein
OS07G0537900	1.9485	9.7535e-07	Cysteine-rich receptor-like protein kinase
OS07G0538200	2.9761	0.00016159	Serine/threonine protein kinase-related domain containing protein
OS07G0538400	2.9571	1.2938e-09	Cysteine-rich receptor-like protein kinase133
OS07G0542400	2.8734	5.0799e-19	Cysteine-rich receptor-like protein kinase
OS07G0542600	4.8585	7.0268e-34	receptor-like protein kinase
OS07G0619800	-1.2199	1.6271e-05	CDPK-related protein kinase
OS07G0628700	-1.8743	1.0793e-60	G-type lectin S-receptor-like serine/threonine-protein kinase
OS07G0628900	-1.9122	1.5282e-44	Putative receptor-like protein kinase 4
OS08G0203150	2.5951	1.8531e-05	Probable LRR receptor-like serine/threonine-protein kinase
OS08G0203300	1.1388	3.3272e-08	LRR receptor-like serine/threonine-protein kinase
OS08G0203400	4.4836	7.0134e-227	LRR receptor-like serine/threonine-protein kinase
OS08G0247600	-1.9456	5.8967e-08	LRR receptor-like serine/threonine-protein kinase
OS09G0339000	2.2002	3.0605e-17	L-type lectin-domain containing receptor kinase
OS09G0353200	3.6559	0.00013366	Similar to OsD305
OS09G0356800	3.0174	5.6289e-30	LRR receptor-like serine/threonine-protein kinase
OS10G0142600	1.4155	1.2944e-07	Wall-associated receptor kinase
OS10G0180800	1.9614	5.7619e-95	Wall-associated receptor kinase-like 2
OS10G0187500	-2.2162	7.3588e-05	Receptor-like serine/threonine-protein kinase
OS10G0432200	-1.527	7.8567e-07	ABC transporter E family member
OS11G0173366	3.8724	5.9541e-06	LRR receptor-like serine/threonine-protein kinase
OS11G0207200	1.039	3.3768e-14	Mitogen-activated protein kinase
OS11G0222900	1.9985	4.0439e-06	Disease resistance protein
OS11G0570000	1.225	0.0001183	LRR receptor-like serine/threonine-protein kinase
OS11G0625900	2.4035	1.2595e-05	Leucine Rich Repeat family protein
OS12G0277000	1.3044	2.4044e-05	U-box domain-containing protein
OS12G0527700	2.6798	1.6742e-06	Serine/threonine protein kinase-related domain containing protein
GO:0005975	carbohydrate metabolic process
Gene_ID	log2.Fold-Change	p-value	Description
OS01G0268600	1.7181	2.8579e-05	Alpha-glucosidase-like
OS01G0332100	-1.6101	4.5797e-21	Putative neutral invertase
OS01G0660200	3.2933	3.7872e-28	Acidic endochitinase
OS01G0687400	2.5006	3.9789e-21	Putative chitinase
OS01G0713200	5.1248	1.6436e-115	Glucan endo-1,3-beta-glucosidase
OS01G0734800	3.1671	5.6939e-17	Anthocyanidin 5,3-O-glucosyltransferase
OS01G0813800	2.2296	6.3196e-07	Beta-glucosidase
OS01G0940700	3.4707	2.1256e-27	Glucan endo-1,3-beta-glucosidase
OS01G0940800	2.5611	1.1648e-17	Glucan endo-1,3-beta-glucosidase
OS02G0600400	1.2772	0.00017792	Glucose-6-phosphate 1-dehydrogenase
OS02G0603600	2.8969	4.0782e-13	Transcription factor
OS02G0640800	-2.3931	1.6742e-40	Short-chain dehydrogenase/reductase protein-like
OS02G0661100	-2.1285	0.00015414	Trehalose-phosphate phosphatase
OS02G0787300	1.0627	1.4528e-07	Mitogen-activated protein kinase
OS03G0320100	1.5928	1.2708e-06	Alpha-L-arabinofuranosidase
OS03G0749300	1.591	1.4917e-06	Periplasmic beta-glucosidase
OS03G0841600	3.6966	2.6767e-05	UDP-glucuronosyl/UDP-glucosyltransferase family protein
OS04G0453500	-1.8663	3.4221e-06	Putative ribonuclease H protein
OS04G0458300	1.578	5.8579e-06	Aldose 1-epimerase
OS04G0474800	1.1762	2.5194e-10	Beta-glucosidase
OS04G0474900	2.5953	1.3003e-19	Beta-glucosidase
OS04G0486950	5.9161	1.9739e-22	Malate synthase
OS04G0565400	1.4136	2.9323e-07	Cis-zeatin O-glucosyltransferase
OS04G0630800	1.8904	4.2193e-07	Anthocyanidin reductase
OS04G0678700	-1.592	7.9728e-08	Protochlorophyllide reductase
OS05G0495700	-1.9852	0.00016479	Probable glycerol-3-phosphate dehydrogenase
OS06G0106800	-1.6954	4.3606e-12	Putative polygalacturonase
OS06G0476200	-1.1053	3.0389e-44	Putative phosphomannomutase
OS06G0551800	2.749	1.7004e-05	serine/threonine-protein kinase
OS06G0651000	1.6963	5.3753e-13	Dihydroflavonol-4-reductase
OS06G0683300	-2.6314	2.1766e-05	Beta-glucosidase
OS07G0538400	2.9571	1.2938e-09	Cysteine-rich receptor-like protein kinase133
OS07G0539100	4.4225	9.4472e-29	Putative beta-1,3-glucanase
OS07G0539900	3.9763	1.7606e-71	Glucan endo-1,3-beta-glucosidase
OS10G0155500	1.567	1.5847e-06	Aldose 1-epimeras
OS10G0178500	3.0544	2.6917e-12	Cytokinin-O-glucosyltransferase 3
OS10G0180800	1.9614	5.7619e-95	Wall-associated receptor kinase-like 2
OS10G0492900	-1.4924	3.1174e-05	Alpha-galactosidase
OS11G0207200	1.039	3.3768e-14	Mitogen-activated protein kinase
OS11G0599200	-1.2183	1.155e-05	UDP-glycosyltransferase
OS11G0618700	2.1747	1.2772e-14	Hypothetical conserved gene
GO:0009057	macromolecule catabolic process
Gene_ID	log2.Fold-Change	p-value	Description
OS01G0332100	-1.6101	4.5797e-21	Putative neutral invertase
OS01G0975300	1.5875	1.1187e-15	Transcription factor MYB59
OS04G0494100	-1.6428	3.6936e-06	Chitinase 5
OS04G0652700	2.7135	3.7537e-26	Endonuclease 4
OS06G0726200	2.2526	1.9016e-11	Chitinase 1
OS03G0132900	3.1641	7.6105e-14	Chitinase 11
OS07G0537500	3.6357	3.6731e-14	Serine/threonine protein kinase-related domain containing protein
OS09G0272900	1.5129	1.9728e-18	Disease resistance protein
OS10G0542900	1.1771	2.5223e-09	Chitinase
OS12G0438400	-1.0225	3.6106e-05	Hypothetical protein
