# Supplementary material for: CHR729 Is a CHD3 Protein That Controls Seedling Development in Rice
Source: PLoS One. 2015 Sep 23;10(9):e0138934. doi: 10.1371/journal.pone.0138934 (PMC4580627; doi:10.1371/journal.pone.0138934)
Supplement: S4 Table — (XLSX) [file pone.0138934.s005.xlsx]

## Sheet: Table S3
Table S3 Genes putatively involved in changed phytohormone responses (auxin, abscisic acid, cytokinins, gibberellin and ethylene) in t483
Gene_ID	log2.Fold-Change	p-value	Description
OS01G0117900	-1.6388	1.4227e-08	Auxin-induced protein 5NG4
OS01G0141000	4.3987	3.1385e-175	AP2/ERF and B3 domain-containing protein
OS03G0194900	1.3156	3.3466e-16	Auxin-induced in root cultures protein
OS04G0442000	1.3774	4.4111e-06	Auxin response factor 9
OS09G0545300	1.8018	6.9034e-10	Negative regulator of auxin synthesis and transport
OS03G0297600	2.7853	2.8465e-69	Abscisic acid receptor
OS10G0178500	3.0544	2.6917e-12	Cytokinin-O-glucosyltransferase 3
OS05G0421900	2.2501	3.3357e-26	Gibberellin 20 oxidase 4
OS06G0569500	-2.168	2.7578e-13	Ent-kaurene oxidase 1
OS03G0183000	3.1071	6.274e-22	Ethylene-responsive transcription factor
OS03G0324300	1.0803	5.2577e-07	Ethylene-insensitive 3 (EIN3)
OS04G0169100	1.0294	6.5935e-07	Ethylene receptor-like protein 1
OS04G0546800	1.5491	1.8214e-27	Ethylene-responsive transcription factor
OS05G0572000	-1.7307	6.7329e-06	Ethylene-responsive transcription factor
OS06G0166400	1.2359	5.9502e-10	Ethylene-responsive transcription factor
OS07G0617000	3.292	2.9935e-47	Ethylene-responsive transcription factor
OS09G0286600	2.7254	9.7189e-39	Ethylene-responsive transcription factor
OS09G0287000	1.7952	1.0474e-26	Ethylene-responsive transcription factor
OS09G0434500	2.3026	8.6249e-242	Ethylene-responsive transcription factor
