# Supplementary material for: CHR729 Is a CHD3 Protein That Controls Seedling Development in Rice
Source: PLoS One. 2015 Sep 23;10(9):e0138934. doi: 10.1371/journal.pone.0138934 (PMC4580627; doi:10.1371/journal.pone.0138934)
Supplement: S5 Table — (XLSX) [file pone.0138934.s006.xlsx]

## Sheet: Table S5
Table S5 Sequences of primers used in this work
Mapping primers
Marker	Forward sequence (5’-3’)	Reverse sequence (5’-3’)
IN7	ATCGGTGCCGCTCCTAGAT	CACTCCACAGACATGCAATTT
IN5	GCGGTACTGGTGGAGACGAA	CGTGTGCATCTCGACCAGTAAT
RM445	GCCTTGTCCCTAGCTAATCATTTCC	GGCTCGAATCTACGAACAACAGC
IN8	TCGCAAAGAAAACTGGACTCC	GGGCACTGCATTGTTCACG
IN13	ATCCGAAAATTTGGACGGC	TTCAGGGGGATTTTGGGTG
IN15	GCACTATCACAGGGCAAAATT	CCTTGGTACTATGGTTAGTATGCAC
IN16	TTCAACGTATGTGACGCCCTT	AAGGTTCGCCCTAACTGAAATG
IN20	CAAACTGCACTTCCCCTCAAA	CGATTTTGCCAGTTTGCGA
IN27	GTGCTACTGCACATGACACATCC	CCGGCATTTGATTGTACTAACAA
IN35	AGAAGGTTCGCGACTGACTGA	AGATGGCCTCCAGGTCGGT
qRT-PCR primers
Marker	Forward sequence (5’-3’)	Reverse sequence (5’-3’)
CHR729	GGGATACTCCTGACCCTGACAA	CCTCTTGGGTTGACTCCTCGT
OsGA20ox4	TACGGCAAAGGACGAGTAGC	GTTTACTTGGCGGTCGGACA
OS03G0183000	CTGGAGTTCGACCCGTTCAT	TCGAAGCTCCACAGGTTGAC
OS03G0324300 (EIN3)	GCCAGCTCAAGTGAGTACGA	CCGGTCAAGGAACCCGTATC
OS04G0169100	AGACAAGTAGCGTTGCGTCA	AATCAATCCCCTTGCAGCCA
OS04G0546800	AAGCATGTTGCGGAACCAC	GAACACCACCATGTCGTCGG
OS05G0572000	CGCCAAGATCCAGGCCATC	CCCAGATCAACTCGGGATCG
OS06G0166400	CACCGCCGTGTTCTACCTC	GTTGAGGTCGGGGTTCTTGG
OS07G0617000	GCTGTCGCTGATGAATTCGC	CATTGGCATGTCGTCGAAGC
OS09G0286600	GCAACCTTGACATGCGACTC	AGTTGGGGTCATCTCTGTGC
OS09G0287000	ATACTGCTGGAGTGCTGCTC	CAAAACACTGCGTGGTTCGC
OS09G0434500	CTGAAGACCTGTGGCGATGA	TGGCATGGCAGCATTAGGAA
Ubiquitin	ACCCTGGCTGACTACAACATC	AGTTGACAGCCCTAGGGTG
Vector construction primers
Marker	Sequence (5’-3’)
RNAi-SF	TTCTGCACTAGGTACCAGGCCTGTTGATCGCATCCTAGGCTGTC
RNAi-SR	CTGACGTAGGGGCGATAGAGCTCGTGACGATTTGATCAGCGGAA
RNAi-AF	CGGGGATCCGTCGACTACTTGATCGCATCCTAGGCTGTC
RNAi-AR	AGGTGGAAGACGCGTTACGTGACGATTTGATCAGCGGAA
GFP-F	GCCCAGATCAACTAGTTCTAATGATGAAGGAGCGGAGC
GFP-R	TGCTCACCATGGATCCCTTATGCTCATCTGTGATCATCTCG
The Clontech In-Fusion® PCR Cloning System was used to fuse the ends of PCR fragment and linearized vector. The red adapters are the vector-specific sequences used in this system.
